# Supplementary material for: A Safe and Effective Atovaquone-Proguanil Therapeutic Protocol for the Treatment of Avian Malaria by Plasmodium relictum in Snowy Owl (Bubo scandiacus)
Source: Animals (Basel). 2023 Nov 9;13(22):3457. doi: 10.3390/ani13223457 (PMC10668658; doi:10.3390/ani13223457)
Supplement: Supplementary file 1 [file animals-13-03457-s001.zip]

Archive with 1 entries (1 files):
- animals-2645043-supplementary.xlsx
