# Supplementary material for: A Safe and Effective Atovaquone-Proguanil Therapeutic Protocol for the Treatment of Avian Malaria by Plasmodium relictum in Snowy Owl (Bubo scandiacus)
Source: Animals (Basel). 2023 Nov 9;13(22):3457. doi: 10.3390/ani13223457 (PMC10668658; doi:10.3390/ani13223457)
Supplement: Supplementary file 1 [file animals-13-03457-s001.zip › animals-2645043-supplementary.xlsx]

## Sheet: Sheet1
Supplementary Table S1. Timesheet of the diagnostic and therapeutical actions described in the study.
Day	Abbreviation in the text	Therapy administration	Sampling procedures	Analytical procedures
-10			Cloacal swab, tracheal swab	Bacteriological investigations
-7			Blood collection	Detection of hemoprotozoa
1	D1	10.5 mg/kg atovaquone 4.2 mg/kg proguanil	Blood collection before therapy administration	qPCR, hematologic analyses
2		10.5 mg/kg atovaquone 4.2 mg/kg proguanil
3		10.5 mg/kg atovaquone 4.2 mg/kg proguanil
11		10.5 mg/kg atovaquone 4.2 mg/kg proguanil
12		10.5 mg/kg atovaquone 4.2 mg/kg proguanil
13		10.5 mg/kg atovaquone 4.2 mg/kg proguanil
20	D20		Blood collection	qPCR, hematologic analyses
40	D40		Blood collection	qPCR, hematologic analyses
70	D70		Blood collection	qPCR, hematologic analyses
